# Supplementary material for: Time-Series Autoregressive Models for Point and Interval Forecasting of Raw and Derived Commercial Near-Infrared Spectroscopy Measures: An Exploratory Cranial Trauma and Healthy Control Analysis
Source: Bioengineering (Basel). 2025 Jun 21;12(7):682. doi: 10.3390/bioengineering12070682 (PMC12292983; doi:10.3390/bioengineering12070682)
Supplement: Supplementary file 1 [file bioengineering-12-00682-s001.zip]

Archive with 8 entries (8 files):
- File S1.pdf
- File S2.pdf
- File S3.pdf
- File S4.pdf
- File S5.pdf
- File S6.pdf
- File S7.pdf
- File S8.pdf
